# Supplementary material for: Reference Gene Selection for RT-qPCR Analysis in Maize Kernels Inoculated with Aspergillus flavus
Source: Toxins (Basel). 2021 May 28;13(6):386. doi: 10.3390/toxins13060386 (PMC8229600; doi:10.3390/toxins13060386)
Supplement: Supplementary file 1 [file toxins-13-00386-s001.zip]

Archive with 1 entries (1 files):
- toxins-1200341-supplementary.pdf
